# Supplementary material for: Causality-Guided Machine Learning for Retinoblastoma Survival Prediction: Development and Comparative Evaluation Using SEER
Source: Med Sci (Basel). 2026 Jul 14;14(3):389. doi: 10.3390/medsci14030389 (PMC13413882; doi:10.3390/medsci14030389)
Supplement: Supplementary file 1 [file medsci-14-00389-s001.zip]

Archive with 1 entries (1 files):
- medsci-4419977-supplementary.pdf
